# Supplementary material for: Architecture of divergent flagellar promoters controlled by CtrA in Rhodobacter sphaeroides
Source: BMC Microbiol. 2018 Oct 10;18:129. doi: 10.1186/s12866-018-1264-y (PMC6180460; doi:10.1186/s12866-018-1264-y)
Supplement: Supplementary file 1 — CtrA-binding sites predicted in the fla2 cluster of Rhodobacter sphaeroides using the PWM reported for Caulobacter crescentus. Hits found by RSAT in the fla2 cluster of R. sphaeroides. (XLSX 40 kb) [file 12866_2018_1264_MOESM1_ESM.xlsx]

## Sheet: Hoja1
Additional file 1. CtrA-binding sites predicted in the fla2 cluster of R. sphaeroides using the PWM of C. crescentus*.
START_END	Direction	1	32412	sequence in WS8N genome	PWM score	Gene name (strain 2.4.1/WS8N)
matrix-scan_2017-02-27	R	172	187	TGAAGGGAGCCTTAAT	6.4	upstream of motB2
matrix-scan_2017-02-27	D	173	188	TTAAGGCTCCCTTCAC	7.9	upstream of motB2
matrix-scan_2017-02-27	R	1095	1110	TTAACACCCGCCTAAC	9.7	upstream of flgE2
matrix-scan_2017-02-27	D	1096	1111	TTAGGCGGGTGTTAAG	10.3	upstream of flgE2
matrix-scan_2017-02-27	R	5124	5139	CCAAAAGGTCGTTACC	8.4	coding region flgI2
matrix-scan_2017-02-27	R	6549	6564	TCAGCAAGCCCTATAC	6	coding region RSP1306/RSWS8N_12015
matrix-scan_2017-02-27	D	6617	6632	GTAGCCCGAGGTGAAG	5.7	coding region RSP1306/RSWS8N_12015
matrix-scan_2017-02-27	R	6998	7013	CTACGGGTTCGTCAAA	6	coding region RSP1306
matrix-scan_2017-02-27	D	10513	10528	ATACCAGGTCAGGAAC	6	coding region fliP2
matrix-scan_2017-02-27	R	11533	11548	TTACGAAGAGGGCTAC	5.8	coding region fliH2
matrix-scan_2017-02-27	R	13283	13298	CTAACCGATTGTTAAG	9.7	upstream of fliF2
matrix-scan_2017-02-27	D	13284	13299	TTAACAATCGGTTAGG	9.3	upstream of fliL2
matrix-scan_2017-02-27	R	14775	14790	TTAAGATAACTTCACT	7	upstream of motA2
matrix-scan_2017-02-27	D	14776	14791	GTGAAGTTATCTTAAC	8.2	upstream of motA2
matrix-scan_2017-02-27	R	14776	14791	GTTAAGATAACTTCAC	6.7	upstream of motA2
matrix-scan_2017-02-27	D	14777	14792	TGAAGTTATCTTAACC	6.9	upstream of motA2
matrix-scan_2017-02-27	R	14781	14796	GCGGGGTTAAGATAAC	5.7	upstream of motA2
matrix-scan_2017-02-27	R	14786	14801	GCAAGGCGGGGTTAAG	7.2	upstream of motA2
matrix-scan_2017-02-27	R	17831	17846	ATCGAAGGCGGTTAAC	7	upstream of sltF2
matrix-scan_2017-02-27	D	17885	17900	CCAAGGCACCGCTAAC	6.9	upstream of sltF2
matrix-scan_2017-02-27	R	17895	17910	TTGGGAAACGGTTAGC	6.9	upstream of sltF2
matrix-scan_2017-02-27	R	19019	19034	TGACAACGAAGTTCAC	5.9	coding region flhA2
matrix-scan_2017-02-27	R	24632	24647	TGAACGCCAAGGTAAT	6	coding region flgG2
matrix-scan_2017-02-27	D	24633	24648	TTACCTTGGCGTTCAG	7.2	coding region flgG2
matrix-scan_2017-02-27	R	27447	27462	TTAAGCCTTGGTGAAA	8.3	upstream of flgB2
matrix-scan_2017-02-27	D	27448	27463	TTCACCAAGGCTTAAG	7.1	upstream of flgI2
matrix-scan_2017-02-27	R	27472	27487	CTTACCCTTTCTAAAG	5.9	upstream of flgB2
matrix-scan_2017-02-27	D	27473	27488	TTTAGAAAGGGTAAGG	7.1	upstream of flgI2
matrix-scan_2017-02-27	D	29161	29176	GTCAGAGACCGGTAAA	6.1	coding region flgJ2
matrix-scan_2017-02-27	R	29458	29473	TTACGGAACATTTACG	6.6	upstream of flgJ2
matrix-scan_2017-02-27	D	29459	29474	GTAAATGTTCCGTAAT	7.6	upstream of fliK2
matrix-scan_2017-02-27	R	29459	29474	ATTACGGAACATTTAC	7.8	upstream of fliK2
matrix-scan_2017-02-27	D	29460	29475	TAAATGTTCCGTAATC	7.6	upstream of fliK2
matrix-scan_2017-02-27	R	31818	31833	GTAGTCGGACGTGACC	5.8	coding region flgD2
* In yellow are indicated the sequences that are orientated in the same direction that the target gene
